# Supplementary material for: In vivo Fitness of Acinetobacter baumannii Strains in Murine Infection Is Associated with International Lineage II-rep-2 and International Lineage III Clones Showing High Case Fatality Rates in Human Infections
Source: Microorganisms. 2020 Jun 4;8(6):847. doi: 10.3390/microorganisms8060847 (PMC7356693; doi:10.3390/microorganisms8060847)
Supplement: Supplementary file 1 [file microorganisms-08-00847-s001.zip]

Archive with 1 entries (1 files):
- microorganisms-822075-supplementary.xlsx
