# Supplementary material for: In vivo Fitness of Acinetobacter baumannii Strains in Murine Infection Is Associated with International Lineage II-rep-2 and International Lineage III Clones Showing High Case Fatality Rates in Human Infections
Source: Microorganisms. 2020 Jun 4;8(6):847. doi: 10.3390/microorganisms8060847 (PMC7356693; doi:10.3390/microorganisms8060847)
Supplement: Supplementary file 1 [file microorganisms-08-00847-s001.zip › microorganisms-822075-supplementary.xlsx]

## Sheet: Table S1
Supplementary Table 1: Minimum Inhibitory Concentration (MIC) (mg/L) of isolates:
Clonal Group	Isolate No.	Colistin	Imipenem	Meropenem	Ampicillin/Sulbactam	Piperacillin/Tazobactam	Aztreonam	Ceftazidime	Cefepime	Gentamicin	Amikacin	Ciprofloxacin	Levofloxacin	Minocycline	Tigecycline	Trimethoprim / Sulfamethoxazole
OXA-66-Rep-1	4	<=0.5	>=16	>=16	>=32	>=128	>=64	>=64	>=64	8	>=64	>=4	>=8	>=16	4	<=20
	44	<=0.5	>=16	>=16	4	>=128	NA	>=64	NA	>=16	NA	>=4	>=8	8	2	40
	54	2	>=16	>=16	>=32	>=128	>=64	>=64	>=64	>=16	NA	>=4	>=8	>=16	4	80
	70	<=0.5	>=16	>=16	>=32	>=128	>=64	>=64	>=64	>=16	NA	>=4	>=8	>=16	4	40
	81	1	>=16	>=16	>=32	>=128	NA	>=64	>=64	>=16	4	>=4	>=8	NA	4	40
	101	<=0.5	>=16	>=16	8	>=128	>=64	>=64	32	>=16	16	>=4	>=8	4	1	<=20
	105	<=0.5	>=16	>=16	>=32	>=128	>=64	>=64	>=64	>=16	4	>=4	>=8	>=16	4	<=20
	120	<=0.5	>=16	>=16	>=32	>=128	>=64	>=64	>=64	>=16	>=64	>=4	>=8	NA	NA	<=20
	121	1	>=16	>=16	>=32	>=128	>=64	>=64	>=64	>=16	>=64	>=4	>=8	NA	NA	<=20
	150	<=0.5	>=16	>=16	>=32	>=128	>=64	>=64	>=64	>=16	>=64	>=4	>=8	>=16	4	NA
	160	<=0.5	>=16	>=16	>=32	>=128	>=64	>=64	>=64	>=16	>=64	>=4	>=8	>=16	4	>=320
	195	NA	NA	NA	NA	NA	NA	NA	NA	NA	NA	NA	NA	NA	NA	NA
	196	NA	NA	NA	NA	NA	NA	NA	NA	NA	NA	NA	NA	NA	NA	NA
OXA-66-Rep-2	1	0.125	>=16	>=16	>=32	>=128	>=64	>=64	>=64	>=16	>=64	>=4	>=8	NA	NA	<=20
	2	<=0.5	>=16	>=16	16	>=128	>=64	>=64	32	8	16	>=4	1	4	2	>=320
	50	<=0.5	>=16	>=16	>=32	>=128	>=64	>=64	>=64	8	4	>=4	>=8	<=1	2	160
	56	NA	NA	NA	NA	NA	NA	NA	NA	NA	NA	NA	NA	NA	NA	NA
	58	NA	NA	NA	NA	NA	NA	NA	NA	NA	NA	NA	NA	NA	NA	NA
	60	<=0.5	>=16	>=16	>=32	>=128	>=64	>=64	>=64	>=16	NA	>=4	>=8	>=16	4	40
	84	<=0.5	>=16	>=16	>=32	>=128	>=64	>=64	>=64	>=16	NA	>=4	>=8	>=16	>=8	40
	85	<=0.5	>=16	>=16	>=32	>=128	>=64	>=64	>=64	>=16	NA	>=4	>=8	>=16	4	40
	87	<=0.5	>=16	>=16	>=32	>=128	>=64	>=64	>=64	>=16	>=64	>=4	>=8	>=16	4	160
	183	<=0.5	>=16	>=16	>=32	>=128	>=64	>=64	>=64	>=16	NA	>=4	>=8	>=16	4	40
OXA-65	55	<=0.5	>=16	>=16	>=32	>=128	>=64	>=64	32	>=16	16	>=4	>=8	<=1	2	>=320
	136	<=0.5	>=16	>=16	16	>=128	>=64	>=64	32	>=16	8	>=4	>=8	<=1	2	>=320
	167	<=0.5	>=16	>=16	16	>=128	>=64	>=64	32	>=16	8	>=4	>=8	<=1	2	>=320
	170	<=0.5	>=16	>=16	16	>=128	>=64	>=64	32	>=16	>=64	>=4	>=8	<=1	<=0.5	>=320
	185	1	>=16	>=16	16	>=128	>=64	>=64	>=64	>=16	16	>=4	>=8	<=1	2	>=320
	187	NA	NA	NA	NA	NA	NA	NA	NA	NA	NA	NA	NA	NA	NA	NA
OXA-71	17	<=0.5	>=16	>=16	16	>=128	>=64	>=64	>=64	8	NA	>=4	>=8	<=1	2	160
	22	<=0.5	8	>=16	8	>=128	>=64	>=64	>=64	8	NA	>=4	>=8	<=1	4	160
	32	<=0.5	>=16	>=16	>=32	>=128	>=64	>=64	>=64	8	<=2	>=4	>=8	<=1	2	160
	35	<=0.5	>=16	>=16	>=32	>=128	>=64	>=64	>=64	4	<=2	>=4	>=8	<=1	2	>=320
	49	<=0.5	>=16	>=16	16	>=128	>=64	>=64	>=64	<=1	4	>=4	>=8	<=1	4	40
	74	<=0.5	>=16	>=16	>=32	>=128	>=64	>=64	>=64	>=16	NA	>=4	>=8	<=1	4	160
	88	<=0.5	>=16	>=16	16	>=128	>=64	>=64	32	>=16	NA	>=4	>=8	<=1	4	160
	177	<=0.5	>=16	>=16	8	>=128	>=64	>=64	32	>=16	NA	>=4	>=8	<=1	4	160
	190	<=0.5	>=16	>=16	4	>=128	>=64	>=64	32	4	NA	>=4	>=8	4	2	>=320
* NA - data not available

## Sheet: Table S2
Supplementary Table 2: Results of in vitro and in vivo fitness tests:
Clonal Group	Isolate No.	Growth curve results			Murine infection model results
		Lag time (min)	Generation time (min)	Max OD600	Thigh bacterial count (log10CFU/g )	Spleen bacterial count (log10CFU/g )
IL-II-rep-1	4	90.6	36.9068	1.098	7.60533	NA
	44	90.8	20.0205	1.08925	7.23052	4.05905
	54	106.4	59.6785	1.13	7.32132	NA
	70	107.8	19.8471	1.13	7.14909	3.46045
	81	110	31.8555	1.10025	7.58566	NA
	101	79.8	19.0382	1.098	7.40355	3.88078
	105	104.6	20.7424	1.03275	7.33353	3.30994
	120	90.6	31.4882	1.08925	7.42083	NA
	121	102.9	29.8191	1.10775	7.48506	NA
	150	98.5	35.2938	1.10725	7.96797	NA
	160	106.2	58.2514	1.07825	7.45769	NA
	195	78.5	43.8619	1.2065	NA	NA
	196	87.1	35.5991	1.19475	NA	NA
IL-II-rep-2	1	101.9	20.9203	1.10025	8.93809	5.83489
	2	103.3	56.6201	1.0255	8.80858	NA
	50	91.6	21.2705	1.07825	8.55029	4.89062
	56	83.9	45.3146	1.159	NA	NA
	58	140.6	89.0455	1.13775	NA	NA
	60	102.5	24.3776	1.10775	8.91413	5.66495
	84	NA	NA	NA	8.85157	NA
	85	78.2	28.0778	1.144	8.75428	NA
	87	59.9	24.3537	1.08067	9.3208	NA
	183	76	32.5405	1.17933	8.59228	NA
IL-79	55	66.2	48.5105	1.05467	7.81255	4.11522
	136	84.5	38.0743	1.13133	7.81123	NA
	167	79.7	32.2173	1.12833	7.32735	NA
	170	85.4	30.8614	1.111	7.87823	3.41016
	185	75.6	56.7131	1.03267	7.75687	NA
	187	93.7	49.3719	1.0765	NA	NA
IL-III	17	79.7	27.532	1.067	8.83683	5.79761
	22	80.3	30.6432	1.03275	8.79668	NA
	32	82.9	29.7844	1.04533	8.79099	5.74916
	35	84.8	32.7567	1.01475	9.08087	NA
	49	81.6	31.3842	1.03967	8.44419	5.24
	74	75	28.7799	1.065	8.62337	NA
	88	NA	NA	NA	8.45022	NA
	177	87.2	32.5326	1.0255	8.41013	NA
	190	82.5	30.1162	1.043	9.08814	NA
* IL - International clonal lineage; NA - data not available
